# Supplementary material for: Water deficit before veraison is crucial in regulating berry VOCs concentration in Sangiovese grapevines
Source: Front Plant Sci. 2023 Feb 20;14:1117572. doi: 10.3389/fpls.2023.1117572 (PMC9986437; doi:10.3389/fpls.2023.1117572)
Supplement: Supplementary Table 1 — Correlation coefficients between free monoterpenes, glycosylated monoterpenes, monoterpenes regulators genes and the relative expression of monoterpenes synthases within all irrigation treatments in 2020 year. [file Table_1.xlsx]

## Sheet: Foglio1
	TPS31	TPS34	TPS35	TPS51	TPS54	TPS55	TPS56	TPS59	TPS65
Free Monoterpenes
α-terpineol	0.0054	-0.2225	-0.2031	0.2349	-0.456	-0.4845	-0.279	-0.1978	-0.1055
(E)-pyranoid linalool ox. C	-0.4599	-0.2099	0.6621	0.1567	-0.6435	-0.4539	0.2988	-0.6926	0.345
(Z)-pyranoid linalool ox. D	-0.4478	-0.4282	0.6702	0.0031	-0.6849	-0.4998	0.1683	-0.5315	0.305
citronellol	-0.5341	-0.7534	0.1222	0.1464	-0.5644	-0.5449	-0.5574	-0.402	-0.4581
nerol	-0.4712	-0.702	0.2731	0.5959	-0.7714	-0.7348	-0.3208	-0.7549	-0.2137
geraniol	-0.5134	-0.3737	0.1342	0.2492	-0.7378	-0.6842	-0.2172	-0.7451	-0.0255
2,6-dimethyl-3,7-octadiene-2,6-diol 1	-0.3613	-0.7251	0.3174	-0.4365	-0.604	-0.5651	-0.4083	-0.1964	-0.3529
2,3-pinanediol	-0.462	-0.3356	0.4497	-0.2196	-0.3778	-0.353	0.0898	-0.5811	0.2012
isopulegol	-0.3421	-0.7499	0.2027	-0.2367	-0.4612	-0.4631	-0.4602	-0.3458	-0.3125
geranic acid	-0.3755	-0.1745	0.1522	0.3082	-0.5959	-0.4887	-0.0282	-0.6202	0.1792
Glycosylated monoterpenes
(E)-furanoid linalool ox. A	-0.1057	0.3322	0.1863	0.3391	-0.2238	-0.1446	0.3849	-0.3358	0.4132
(Z)-furanoid linalool ox. B	-0.0903	-0.4917	0.2874	-0.4592	-0.4251	-0.3592	-0.1559	0.2083	-0.0435
linalool	0.4897	0.482	-0.6713	0.0236	0.7814	0.6524	-0.2258	0.7309	-0.3068
4-terpineol	0.5662	0.5549	-0.5957	0.0529	0.833	0.7197	-0.0903	0.7936	-0.2055
hotrienol	0.2079	0.1343	-0.7249	0.0219	0.4677	0.2912	-0.5686	0.5503	-0.5909
carvomenthol	0.4572	0.2666	-0.6408	-0.0007	0.6919	0.5442	-0.3003	0.7369	-0.3789
ocimenol	0.4752	0.4114	-0.6372	0.0431	0.7438	0.5166	-0.1651	0.7798	-0.2508
α-terpineol	0.4665	0.4142	-0.6396	0.0581	0.7465	0.5256	-0.1655	0.7743	-0.2555
α-citral	0.3641	0.2163	-0.6952	-0.037	0.6523	0.4591	-0.3818	0.7216	-0.4541
(E)-pyranoid linalool ox. C	-0.2888	-0.4252	0.3288	-0.3024	-0.4595	-0.3682	-0.0835	0.1327	-0.0807
(Z)-pyranoid linalool ox. D	-0.184	-0.5208	0.4166	-0.4182	-0.5222	-0.428	-0.0768	0.0894	-0.0217
citronellol	0.4233	0.0654	-0.6911	-0.1145	0.4535	0.2344	-0.5779	0.7286	-0.5369
lilac alcohol A	0.4129	0.2879	-0.6785	0.062	0.5819	0.4535	-0.4101	0.7205	-0.4805
myrtenol	0.4732	0.1933	-0.6584	-0.124	0.5466	0.2962	-0.3704	0.8005	-0.4873
nerol	0.352	0.1727	-0.6874	0.0941	0.5909	0.4053	-0.4267	0.7069	-0.509
isogeraniol	0.3139	0.1673	-0.6291	0.023	0.5489	0.4152	-0.4078	0.7147	-0.5351
lilac alcohol B	0.4882	0.0782	-0.7555	-0.081	0.5225	0.2782	-0.5154	0.7581	-0.5484
geraniol	0.3135	0.1584	-0.6986	-0.0254	0.5884	0.3535	-0.4168	0.708	-0.5217
exo-2-hydroxycineole	0.4841	0.3403	-0.6773	-0.019	0.672	0.438	-0.2941	0.8021	-0.4095
2,6-dimethyl-3,7-octadiene-2,6-diol 1	0.0392	0.1376	-0.2164	-0.2545	0.492	0.4732	-0.1098	0.6749	-0.1118
6,7-2OH-7-hydroxylinalool	0.522	0.2868	-0.3307	-0.1888	0.4798	0.5476	-0.2501	0.5712	-0.3265
limonene-10-ol	0.368	0.0604	-0.7372	-0.0192	0.3573	0.0681	-0.5637	0.7047	-0.5315
2,6-dimethyl-1,7-octadiene-3,6-diol 2	0.5744	0.2921	-0.6814	-0.09	0.6249	0.3641	-0.311	0.8037	-0.4514
2,3-pinanediol	0.4308	0.2708	-0.7487	0.0125	0.5134	0.3038	-0.472	0.7597	-0.4858
OH-citronellol	0.17	0.3552	-0.5326	0.3156	0.6163	0.3294	0.0781	0.4979	-0.1171
trans 8-hydroxylinalool	-0.1007	0.1293	0.0225	-0.0988	0.2783	0.3146	0.0879	0.5665	-0.0518
cis 8-hydroxylinalool	0.3718	0.4139	-0.6134	-0.0022	0.7613	0.6038	-0.205	0.7949	-0.3007
geranic acid	0.303	0.1898	-0.6931	-0.0133	0.6369	0.3695	-0.3718	0.764	-0.4002
7-OH-α-terpineol	0.2394	0.3336	-0.4969	0.1051	0.6846	0.4889	-0.1185	0.7393	-0.2218
2,6 dimetyl 6OH 2,7 octadienoic acid	0.2856	0.2097	-0.6213	0.1148	0.4172	0.251	-0.3068	0.712	-0.252
1-(2,6,6-trimethyl-1,3-cyclohexadienyl) ethanol	0.1362	0.0774	-0.5907	0.3426	0.1414	0.0814	-0.4764	0.5083	-0.7687
Monoterpenes regulators genes
VIT_00s0214g00090 (PP2-B10)	-0.577	-0.5707	0.5803	0.0553	-0.8751	-0.7372	-0.014	-0.813	0.097
VIT_02s0012g01040 (NAC71)	0.4664	0.889	-0.2699	0.3012	0.7333	0.7462	0.5711	0.4476	0.4095
VIT_03s0063g02030 (HMBPP)	0.1322	0.7376	-0.0106	0.4268	0.2305	0.3263	0.5902	-0.04	0.5135
VIT_03s0180g00200 (LGT)	-0.1056	0.4626	0.728	0.0762	0.1585	0.4716	0.9401	-0.1863	0.8382
VIT_03s0180g00320 (OsIAGLU)	-0.2753	0.3732	0.6938	0.2682	-0.0822	0.2194	0.8323	-0.4436	0.7259
VIT_04s0008g05210 (HY5)	-0.6931	-0.6169	0.468	0.3693	-0.9163	-0.7268	0.0336	-0.7814	-0.1232
VIT_04s0023g02610 (EPHX2)	-0.5192	-0.4567	0.452	0.363	-0.8402	-0.6727	0.1018	-0.6991	0.114
VIT_06s0009g01140 (AAP)	-0.5987	-0.6332	0.3823	0.0426	-0.8786	-0.8122	-0.2582	-0.8141	-0.1344
VIT_07s0031g01320 (TGA1)	0.5488	0.1038	-0.2442	0.1983	0.1623	0.2401	0.1193	0.6128	-0.1999
VIT_07s0031g01930 (MybTKI1)	-0.604	-0.1246	0.1518	0.3665	-0.6168	-0.4811	0.0558	-0.6596	0.0805
VIT_10s0003g00880 (NUDT15)	-0.6039	-0.2876	0.6498	0.3424	-0.5341	-0.1759	0.3574	-0.5793	-0.1
VIT_10s0003g03190 (RRM)	-0.2718	0.3685	0.5411	0.2427	-0.1509	0.1071	0.7279	-0.4455	0.7349
VIT_12s0028g03860 (RMA1)	-0.2526	-0.1613	0.1895	0.2347	-0.6175	-0.5861	0.0157	-0.5358	0.1544
VIT_14s0066g01090 (MYB24)	-0.51	-0.4284	0.9251	-0.1928	-0.5267	-0.2296	0.3966	-0.5548	0.3815
VIT_16s0039g00010 (ABCG7)	0.5133	0.9113	-0.331	0.212	0.6827	0.6366	0.4248	0.3565	0.4282
VIT_18s0001g09230 (STZ)	0.5179	0.7644	-0.6387	0.2683	0.6537	0.4567	0.0726	0.4704	0.0509
VIT_19s0014g03300 (NAC2)	-0.1928	0.4719	0.4852	0.5197	0.1739	0.4626	0.7952	0.0151	0.5142
