# Supplementary material for: Water deficit before veraison is crucial in regulating berry VOCs concentration in Sangiovese grapevines
Source: Front Plant Sci. 2023 Feb 20;14:1117572. doi: 10.3389/fpls.2023.1117572 (PMC9986437; doi:10.3389/fpls.2023.1117572)
Supplement: Supplementary Table 2 — P-values of correlation probability between free monoterpenes, glycosylated monoterpenes, monoterpenes regulators genes and the relative expression of monoterpenes synthases within all irrigation treatments in 2020 year. [file Table_2.xlsx]

## Sheet: Foglio1
	TPS31	TPS34	TPS35	TPS51	TPS60	TPS55	TPS56	TPS59	TPS65
Free Monoterpenes
α-terpineol	0.9881	0.4869	0.5266	0.6121	0.1363	0.1105	0.3798	0.5377	0.7443
(E)-pyranoid linalool ox. C	0.1811	0.5126	0.019	0.7372	0.024	0.1383	0.3455	0.0125	0.2721
(Z)-pyranoid linalool ox. D	0.1944	0.1649	0.0171	0.9947	0.014	0.098	0.601	0.0753	0.3351
citronellol	0.1118	0.0047	0.7051	0.754	0.0559	0.0669	0.0597	0.1952	0.1342
nerol	0.1692	0.0109	0.3904	0.158	0.0033	0.0065	0.3092	0.0045	0.5048
geraniol	0.1291	0.2315	0.6776	0.5899	0.0062	0.0141	0.4977	0.0054	0.9372
2,6-dimethyl-3,7-octadiene-2,6-diol 1	0.305	0.0076	0.3147	0.3275	0.0375	0.0556	0.1877	0.5406	0.2605
2,3-pinanediol	0.1788	0.2862	0.1425	0.6361	0.226	0.2604	0.7814	0.0476	0.5307
isopulegol	0.3332	0.005	0.5276	0.6093	0.1312	0.1295	0.1322	0.271	0.3227
geranic acid	0.2849	0.5876	0.6368	0.5013	0.0409	0.107	0.9306	0.0314	0.5774
Glycosylated monoterpenes
(E)-furanoid linalool ox. A	0.7713	0.2915	0.562	0.4569	0.4845	0.6538	0.2167	0.2859	0.1818
(Z)-furanoid linalool ox. B	0.8041	0.1045	0.365	0.2999	0.1683	0.2515	0.6285	0.516	0.8931
linalool	0.1508	0.1126	0.0168	0.96	0.0027	0.0215	0.4803	0.0069	0.332
4-terpineol	0.088	0.0611	0.041	0.9102	0.0008	0.0083	0.7803	0.0021	0.5217
hotrienol	0.5643	0.6772	0.0076	0.9628	0.1252	0.3585	0.0537	0.0638	0.0431
carvomenthol	0.184	0.4022	0.0247	0.9987	0.0127	0.0674	0.3429	0.0063	0.2245
ocimenol	0.1652	0.1839	0.0258	0.9269	0.0055	0.0855	0.608	0.0028	0.4316
α-terpineol	0.1741	0.1807	0.0251	0.9015	0.0053	0.0793	0.6071	0.0031	0.4228
α-citral	0.301	0.4996	0.0121	0.9373	0.0215	0.1332	0.2207	0.0081	0.1381
(E)-pyranoid linalool ox. C	0.4184	0.1682	0.2967	0.5098	0.1329	0.2389	0.7965	0.681	0.803
(Z)-pyranoid linalool ox. D	0.6109	0.0825	0.1779	0.3505	0.0816	0.1651	0.8124	0.7822	0.9467
citronellol	0.2229	0.8399	0.0128	0.8069	0.1387	0.4635	0.0491	0.0072	0.0719
lilac alcohol A	0.2356	0.3642	0.0153	0.895	0.0472	0.1387	0.1854	0.0082	0.1139
myrtenol	0.1672	0.5473	0.0199	0.791	0.066	0.3499	0.2359	0.0018	0.108
nerol	0.3186	0.5914	0.0135	0.8409	0.0431	0.1912	0.1666	0.0102	0.091
isogeraniol	0.3771	0.6032	0.0284	0.9609	0.0646	0.1795	0.1882	0.009	0.073
lilac alcohol B	0.1522	0.8091	0.0045	0.8629	0.0813	0.3813	0.0864	0.0043	0.0649
geraniol	0.3777	0.623	0.0115	0.957	0.0442	0.2597	0.1776	0.01	0.0819
exo-2-hydroxycineole	0.1562	0.2791	0.0155	0.9678	0.0167	0.1544	0.3535	0.0017	0.1862
2,6-dimethyl-3,7-octadiene-2,6-diol 1	0.9144	0.6699	0.4994	0.5817	0.1042	0.1202	0.7341	0.016	0.7293
6,7-2OH-7-hydroxylinalool	0.1217	0.3662	0.2938	0.6852	0.1144	0.0653	0.4331	0.0524	0.3003
limonene-10-ol	0.2954	0.8521	0.0062	0.9674	0.2542	0.8333	0.0563	0.0105	0.0754
2,6-dimethyl-1,7-octadiene-3,6-diol 2	0.0824	0.3569	0.0147	0.8478	0.0298	0.2447	0.3252	0.0016	0.1407
2,3-pinanediol	0.214	0.3945	0.0051	0.9788	0.0878	0.337	0.1213	0.0041	0.1093
OH-citronellol	0.6387	0.2573	0.0746	0.4905	0.0328	0.2958	0.8094	0.0995	0.717
trans 8-hydroxylinalool	0.782	0.6887	0.9447	0.8331	0.381	0.3192	0.7859	0.0548	0.8729
cis 8-hydroxylinalool	0.2901	0.181	0.0339	0.9963	0.004	0.0376	0.5227	0.002	0.3422
geranic acid	0.3948	0.5546	0.0124	0.9774	0.0259	0.2371	0.2341	0.0038	0.1974
7-OH-α-terpineol	0.5052	0.2893	0.1003	0.8226	0.014	0.1068	0.7137	0.006	0.4884
2,6 dimetyl 6OH 2,7 octadienoic acid	0.4237	0.5131	0.031	0.8065	0.1773	0.4313	0.332	0.0094	0.4294
1-(2,6,6-trimethyl-1,3-cyclohexadienyl) ethanol	0.7076	0.8111	0.0431	0.4518	0.6612	0.8015	0.1174	0.0915	0.0035
Monoterpenes regulators genes
VIT_00s0214g00090 (PP2-B10)	0.0808	0.0527	0.0479	0.9062	0.0002	0.0062	0.9655	0.0013	0.7643
VIT_02s0012g01040 (NAC71)	0.1742	0.0001	0.3963	0.5116	0.0067	0.0053	0.0525	0.1445	0.1862
VIT_03s0063g02030 (HMBPP)	0.7158	0.0062	0.9739	0.3395	0.471	0.3006	0.0434	0.9017	0.0877
VIT_03s0180g00200 (LGT)	0.7717	0.1299	0.0073	0.871	0.6227	0.1217	<.0001	0.562	0.0007
VIT_03s0180g00320 (OsIAGLU)	0.4415	0.2321	0.0123	0.5609	0.7995	0.4933	0.0008	0.1486	0.0075
VIT_04s0008g05210 (HY5)	0.0263	0.0326	0.1249	0.4149	<.0001	0.0074	0.9174	0.0027	0.7029
VIT_04s0023g02610 (EPHX2)	0.1241	0.1355	0.1402	0.4236	0.0006	0.0165	0.753	0.0114	0.7242
VIT_06s0009g01140 (AAP)	0.0674	0.0271	0.22	0.9277	0.0002	0.0013	0.4179	0.0013	0.677
VIT_07s0031g01320 (TGA1)	0.1005	0.7482	0.4443	0.6699	0.6142	0.4522	0.7118	0.0341	0.5333
VIT_07s0031g01930 (MybTKI1)	0.0644	0.6996	0.6377	0.4188	0.0326	0.1133	0.8633	0.0196	0.8035
VIT_10s0003g00880 (NUDT15)	0.0645	0.3647	0.0222	0.4522	0.0736	0.5845	0.254	0.0484	0.7571
VIT_10s0003g03190 (RRM)	0.4474	0.2385	0.0693	0.6001	0.6397	0.7404	0.0073	0.1466	0.0065
VIT_12s0028g03860 (RMA1)	0.4813	0.6164	0.5553	0.6124	0.0324	0.0452	0.9614	0.0726	0.6319
VIT_14s0066g01090 (MYB24)	0.1321	0.1647	<.0001	0.6787	0.0785	0.4729	0.2019	0.0612	0.221
VIT_16s0039g00010 (ABCG7)	0.1291	<.0001	0.2933	0.6482	0.0144	0.026	0.1687	0.2553	0.1649
VIT_18s0001g09230 (STZ)	0.1252	0.0038	0.0254	0.5608	0.0211	0.1356	0.8225	0.1228	0.8752
VIT_19s0014g03300 (NAC2)	0.5936	0.1214	0.1098	0.2318	0.5888	0.1299	0.002	0.9628	0.0872
